# Supplementary material for: Flower Color and Seed Coat Color as a Phenotypic Marker: Correlations with Fatty Acid Composition, Antioxidant Properties, and Metabolite Profiles in Safflower (Carthamus tinctorius L.)
Source: Int J Mol Sci. 2025 Mar 27;26(7):3105. doi: 10.3390/ijms26073105 (PMC11988472; doi:10.3390/ijms26073105)
Supplement: Supplementary file 1 [file ijms-26-03105-s001.zip]

Archive with 1 entries (1 files):
- ijms-3450080-supplementary.pdf
